# Supplementary material for: The S/S Genotype of the 5-HTTLPR (Serotonin-Transporter-Linked Promoter Region) Variant of the SLC6A4 Gene Decreases the Risk of Pre-Eclampsia
Source: J Pers Med. 2023 Oct 26;13(11):1535. doi: 10.3390/jpm13111535 (PMC10671924; doi:10.3390/jpm13111535)
Supplement: Supplementary file 1 [file jpm-13-01535-s001.zip]

Archive with 1 entries (1 files):
- jpm-2565324-supplementary.pdf
